# Supplementary material for: Registered report protocol: Factors associated with inter-rater agreement in grant peer review
Source: PLoS One. 2025 May 30;20(5):e0322696. doi: 10.1371/journal.pone.0322696 (PMC12124745; doi:10.1371/journal.pone.0322696)
Supplement: S1 Table — Codebook describing the data in the primary data set used as the starting point for the analysis script (see S2 Script). (XLSX) [file pone.0322696.s001.xlsx]

## Sheet: Sheet1
Variable	Description	Data_Type	Number_of_Observations	Number_of_Missing_Values	Number_of_Unique_Entries	Average	Minimum	Median	Maximum
funder_name_fac	Name of the funder: CancerSociety, Dam, Kavli or NRC	factor	134987	0	4
program_name_fac	Name of the funding program/scheme	factor	134987	0	93
application_submitted_year_int	Which year the application was submitted in	integer	134987	0	12	2018.78	2013	2019	2024
EV4_application_sum_MNOK_num	EV4: The application amount/grant sum requested in million Norwegian kroners (NOK)	numeric	134966	21	8292	10.0507	0.1	8.988	469
research_area_fac	The 7 research areas used by The Norwegian Research Council, more than one area can be chosen for each application/project	factor	134934	53	185
reviewer_score_num	Each reviewer's total or average score for a particular application, on a scale from 1 (poor) to 7 (excellent)	numeric	130362	4625	60	4.954	1	5	7
review_type_fac	Four types of reviews: depth_reviewer, external_expert, panel_member or panel_total	factor	134591	396	5
application_id_anonymized_fac	Anonymized application ID. Produced in a random way and no key is available	character	134987	0	28573
reviewer_id_anonymized_fac	Anonymized reviewer ID. Produced in a random way and no key is available	character	134987	0	6011
EV1a_share_same_gender_num	EV1a: The share of reviewers of the same gender, per application and review type	numeric	100567	34420	14	0.748327	0.5	0.666667	1
EV1b_sd_rev_age_num	EV1b: Standard deviation of the reviewers ages, per application and review type	numeric	93740	41247	1343	7.39964	0	7.07107	31.1127
EV2_share_of_reviewers_among_youngest_20_percent_num	EV2: Share of reviewers among the 20 percent youngest reviewers in the data set, per application and review type	numeric	93740	41247	16	0.199627	0	0	1
