# Supplementary material for: Registered report protocol: Factors associated with inter-rater agreement in grant peer review
Source: PLoS One. 2025 May 30;20(5):e0322696. doi: 10.1371/journal.pone.0322696 (PMC12124745; doi:10.1371/journal.pone.0322696)
Supplement: S1 Script — This script has been used for producing the primary data set used as the basis for the analysis script (see S2 Script). This includes merging the data sets from the four funders and producing the explanatory variables based on variables that could be used to identify reviewers or applications (gender and birth year). Additionally, all application IDs and reviewer IDs are switched with anonymized IDs. (R) [file pone.0322696.s002.R]

# LIBRARIES AND WD --------------------------------------------------------
require(tidyverse)
require(rio)
library(dplyr)
library(DT)

setwd("/Users/jan-ole/Library/CloudStorage/OneDrive-StiftelsenDam/1 Projects DAM/001 PhD Inter-Rater Reliability in Grant Peer Review/Art 2 - PhD - Factors associated with agreement/Data and code/raw_data_for_analyses")


# NORWEGIAN RESEARCH COUNCIL --------------------------------------------------------


## Import and clean --------------------------------------------------------

NRC_data_import <- import("NRC_2013_2023.xlsx", sheet = "RAW")


NRC_data <- NRC_data_import %>% mutate(
  decision_fac = as.factor(beslutning),
  research_area_fac = as.factor(fagomrade),
  review_type_fac = as.factor(vurderingstype),
  application_id_fac = as.factor(prosjektnummer),
  application_submitted_year_int = as.integer(soknadsfrist_ar),
  program_name_fac = as.character(aktivitet),
  reviewer_score_num = as.numeric(reviewer_score_num),
  reviewer_criteria_score_excellence_int = as.numeric(Forskningskvalitet_FP),
  reviewer_criteria_score_implementation_int = as.numeric(Gjennomforing_FP),
  reviewer_criteria_score_impact_int = as.numeric(Virkninger_og_effekter_FP),
  reviewer_id_fac = as.factor(ekspertId),
  reviewer_birth_year_int = as.integer(ekspertFodselsar),
  reviewer_gender_fac = as.factor(ekspertKjonn),
  EV4_application_sum_MNOK_num = as.numeric(ifelse(sokt == 0 | is.na(sokt), NA, sokt/1000)))


#Adds Funder Name

NRC_data$funder_name_fac <- "NRC"


# Replace all entries in of PROGRAM NAME that start with "FORSKER" with "FORSKER"
NRC_data$program_name_fac <- gsub("^FORSKER.*", "FORSKER", NRC_data$program_name_fac)
NRC_data$program_name_fac <- factor(NRC_data$program_name_fac)


## Recoding: Gender  ------------------------------------------------------------

# Recoding Reviewer gender
NRC_data <- NRC_data %>%
  mutate(reviewer_gender_fac = as.factor(ifelse(reviewer_gender_fac == "MANN", "male",
                                                ifelse(reviewer_gender_fac == "KVINNE", "female", NA))))


## Review type: Recoding -------------------------------------------------------------

# Adds column: categorization of review type
NRC_data <- NRC_data %>%
  mutate(review_type_fac = as.factor(ifelse(review_type_fac == "EKSPERT", "external_expert",
                                            ifelse(review_type_fac == "PANEL", "panel_total",
                                                   ifelse(review_type_fac == "PANELDELTAGER", "panel_member",
                                                          ifelse(review_type_fac == "SAKSORDFORER" | review_type_fac == "ANNENSAKSORDFORER", "depth_reviewer", NA))))))


## Make new data set for merging -------------------------------------------------------

#Data set with only the variables that will be used in the analyses. 
#This will be merged with data sets from the other funders, containing the same columns


NRC_data_selected <- NRC_data %>% 
  select(
    funder_name_fac,
    program_name_fac,
    application_id_fac,
    application_submitted_year_int,
    EV4_application_sum_MNOK_num,
    research_area_fac,
    reviewer_score_num,
    reviewer_criteria_score_excellence_int,
    reviewer_criteria_score_implementation_int,
    reviewer_criteria_score_impact_int,
    review_type_fac,
    reviewer_id_fac,
    reviewer_gender_fac,
    reviewer_birth_year_int)


# Making sure all variables are right data type

NRC_data_selected <- NRC_data_selected %>% 
  mutate(across(ends_with("_fac"), as.factor),
         across(ends_with("_num"), as.numeric),
         across(ends_with("_int"), as.integer))


# NORWEGIAN CANCER SOCIETY --------------------------------------------------------


## Import and clean --------------------------------------------------------

setwd("/Users/jan-ole/Library/CloudStorage/OneDrive-StiftelsenDam/1 Projects DAM/001 PhD Inter-Rater Reliability in Grant Peer Review/Art 2 - PhD - Factors associated with agreement/Data and code/raw_data_for_analyses")

CancerSociety_data_import <- import("CancerSociety_2017_2023.xlsx", sheet = "RAW")


CancerSociety_data <- CancerSociety_data_import %>% mutate(
  review_type_fac = as.factor(vurderingstype),
  application_id_fac = as.factor(application_id_fac),
  application_submitted_year_int = as.integer(application_submitted_year_int),
  program_name_fac = as.factor(program_name_fac),
  reviewer_score_num = as.numeric(reviewer_score_num),
  reviewer_criteria_score_excellence_int = "",
  reviewer_criteria_score_implementation_int = "",
  reviewer_criteria_score_impact_int = "",
  reviewer_id_fac = as.factor(Reviewer_ID),
  reviewer_birth_year_int = as.integer(Reviewer_birth_year),
  reviewer_gender_fac = as.factor(Reviewer_Gender),
  application_sum_num = as.numeric(ifelse(Request_grant == 0 | is.na(Request_grant), NA, Request_grant)))


CancerSociety_data$EV4_application_sum_MNOK_num <- CancerSociety_data$application_sum_num/1000000


# Adds Funder Name

CancerSociety_data$funder_name_fac <- "CancerSociety"

# Adds program name

CancerSociety_data$program_name_fac <- "CancerSociety_OpenCall"

#Adds Research area

CancerSociety_data$research_area_fac <- "Medisin og helsefag"


## Recoding: Gender  ------------------------------------------------------------

# Recoding Reviewer gender
CancerSociety_data <- CancerSociety_data %>%
  mutate(reviewer_gender_fac = as.factor(ifelse(reviewer_gender_fac == "M", "male",
                                                ifelse(reviewer_gender_fac == "F", "female", NA))))


## Review type: Recoding -------------------------------------------------------------

# Adds column: categorization of review type
CancerSociety_data <- CancerSociety_data %>%
  mutate(review_type_fac = as.factor(ifelse(review_type_fac == "general", "panel_member",
                                            ifelse(review_type_fac == "depth", "depth_reviewer", NA))))


## Make new data set for merging -------------------------------------------------------

#Data set with only the variables that will be used in the analyses. 
#This will be merged with data sets from the other funders, containing the same columns


CancerSociety_data_selected <- CancerSociety_data %>% 
  select(
    funder_name_fac,
    program_name_fac,
    application_id_fac,
    application_submitted_year_int,
    EV4_application_sum_MNOK_num,
    research_area_fac,
    reviewer_score_num,
    reviewer_criteria_score_excellence_int,
    reviewer_criteria_score_implementation_int,
    reviewer_criteria_score_impact_int,
    review_type_fac,
    reviewer_id_fac,
    reviewer_gender_fac,
    reviewer_birth_year_int)


CancerSociety_data_selected <- CancerSociety_data_selected %>% 
  mutate(across(ends_with("_fac"), as.factor),
         across(ends_with("_num"), as.numeric),
         across(ends_with("_int"), as.integer))


# THE FOUNDATION DAM --------------------------------------------------------


## Import and clean --------------------------------------------------------

setwd("/Users/jan-ole/Library/CloudStorage/OneDrive-StiftelsenDam/1 Projects DAM/001 PhD Inter-Rater Reliability in Grant Peer Review/Art 2 - PhD - Factors associated with agreement/Data and code/raw_data_for_analyses")

Dam_import <- import("Dam_2020_2024_long.xlsx", sheet = "RAW")


Dam_data <- Dam_import %>% mutate(
  application_id_fac = as.factor(application_id),
  application_submitted_year_int = as.integer(submitted_year_int),
  reviewer_score_num = as.numeric(reviewer_score_num),
  reviewer_criteria_score_excellence_int = as.integer(rev_excellence_int),
  reviewer_criteria_score_implementation_int = as.integer(rev_implementation_int),
  reviewer_criteria_score_impact_int = as.integer(rev_impact_int),
  reviewer_id_fac = as.factor(rev_id_fac),
  reviewer_birth_year_int = as.integer(reviewer_birth_year_int),
  reviewer_gender_fac = as.factor(reviewer_gender_fac),
  EV4_application_sum_MNOK_num = as.numeric(ifelse(application_sum_int == 0 | is.na(application_sum_int), NA, application_sum_int/1000000)))


# Adds Review Type

Dam_data$review_type_fac <- "depth_reviewer"

# Adds Funder Name

Dam_data$funder_name_fac <- "Dam"

# Adds program name

Dam_data$program_name_fac <- "Dam_Forskning"

# Adds Research area

Dam_data$research_area_fac <- "Medisin og helsefag"


## Recoding: Gender  ------------------------------------------------------------

# Recoding Reviewer gender
Dam_data <- Dam_data %>%
  mutate(reviewer_gender_fac = as.factor(ifelse(reviewer_gender_fac == "M", "male",
                                                ifelse(reviewer_gender_fac == "F", "female", NA))))


export(Dam_data, "temporary/Dam.xlsx", "xlsx")


## Make new data set for merging -------------------------------------------------------

#Data set with only the variables that will be used in the analyses. 
#This will be merged with data sets from the other funders, containing the same columns


Dam_data_selected <- Dam_data %>% 
  select(
    funder_name_fac,
    program_name_fac,
    application_id_fac,
    application_submitted_year_int,
    EV4_application_sum_MNOK_num,
    research_area_fac,
    reviewer_score_num,
    reviewer_criteria_score_excellence_int,
    reviewer_criteria_score_implementation_int,
    reviewer_criteria_score_impact_int,
    review_type_fac,
    reviewer_id_fac,
    reviewer_gender_fac,
    reviewer_birth_year_int)


Dam_data_selected <- Dam_data_selected %>% 
  mutate(across(ends_with("_fac"), as.factor),
         across(ends_with("_num"), as.numeric),
         across(ends_with("_int"), as.integer))


# THE KAVLI TRUST --------------------------------------------------------


## Import and clean --------------------------------------------------------

setwd("/Users/jan-ole/Library/CloudStorage/OneDrive-StiftelsenDam/1 Projects DAM/001 PhD Inter-Rater Reliability in Grant Peer Review/Art 2 - PhD - Factors associated with agreement/Data and code/raw_data_for_analyses")

Kavli_import <- import("Kavli_2017_2024.xlsx", sheet = "RAW")


Kavli_data <- Kavli_import %>% mutate(
  review_type_fac = as.factor(review_type_fac),
  application_id_fac = as.factor(application_id_fac),
  application_submitted_year_int = as.integer(application_submitted_year_int),
  reviewer_score_num = as.numeric(reviewer_score_num),
  reviewer_criteria_score_excellence_int = "",
  reviewer_criteria_score_implementation_int = "",
  reviewer_criteria_score_impact_int = "",
  reviewer_id_fac = as.factor(reviewer_id_fac),
  reviewer_birth_year_int = as.integer(reviewer_birth_year_int),
  reviewer_gender_fac = as.factor(reviewer_gender_fac),
  EV4_application_sum_MNOK_num = as.numeric(ifelse(application_sum_thousandNOK_int == 0 | is.na(application_sum_thousandNOK_int), NA, application_sum_thousandNOK_int/1000)))


#Adds Funder Name

Kavli_data$funder_name_fac <- "Kavli"

# Adds program name

Kavli_data$program_name_fac <- "Kavli"

#Adds Research area

Kavli_data$research_area_fac <- "Medisin og helsefag"


## Recoding: Gender  ------------------------------------------------------------

# Recoding Reviewer gender
Kavli_data <- Kavli_data %>%
  mutate(reviewer_gender_fac = as.factor(ifelse(reviewer_gender_fac == "M", "male",
                                                ifelse(reviewer_gender_fac == "F", "female", NA))))


export(Kavli_data, "temporary/Kavli.xlsx", "xlsx")


## Make new data set for merging -------------------------------------------------------

#Data set with only the variables that will be used in the analyses. 
#This will be merged with data sets from the other funders, containing the same columns


Kavli_data_selected <- Kavli_data %>% 
  select(
    funder_name_fac,
    program_name_fac,
    application_id_fac,
    application_submitted_year_int,
    EV4_application_sum_MNOK_num,
    research_area_fac,
    reviewer_score_num,
    reviewer_criteria_score_excellence_int,
    reviewer_criteria_score_implementation_int,
    reviewer_criteria_score_impact_int,
    review_type_fac,
    reviewer_id_fac,
    reviewer_gender_fac,
    reviewer_birth_year_int)


Kavli_data_selected <- Kavli_data_selected %>% 
  mutate(across(ends_with("_fac"), as.factor),
         across(ends_with("_num"), as.numeric),
         across(ends_with("_int"), as.integer))


# COMBINING DATA SETS -----------------------------------------------------


# Check if all column names are the same

all.equal(colnames(NRC_data_selected), 
          colnames(Dam_data_selected), 
          colnames(Kavli_data_selected), 
          colnames(CancerSociety_data_selected))


combined_dataset_01 <- bind_rows(NRC_data_selected, 
                              Dam_data_selected, 
                              Kavli_data_selected,
                              CancerSociety_data_selected)


# ANONYMIZING IDs -----------------------------------------------------


## Recoding of application ID ------------------------------------------------------------

#New application ID should be funder ID + recoding of application ID

# Create a mapping of application ID to new ID
# Step 1: Create a unique mapping with new application IDs
mapping <- combined_dataset_01 %>%
  distinct(application_id_fac, funder_name_fac) %>%
  group_by(funder_name_fac) %>%
  mutate(new_id = paste(funder_name_fac, row_number(), sample(100000:999999, size = n(), replace = TRUE), sep = "0")) %>%
  ungroup()

# Step 2: Ensure the combination of application_id_fac and funder_name_fac is unique in the mapping dataframe
mapping <- mapping %>%
  distinct(application_id_fac, funder_name_fac, .keep_all = TRUE)

# Step 3: Apply the mapping to the original dataframe
combined_dataset_02 <- combined_dataset_01 %>%
  left_join(mapping, by = c("application_id_fac", "funder_name_fac")) %>%
  mutate(application_id_anonymized_fac = new_id) %>%
  select(-new_id)


## Recoding of reviewer ID ------------------------------------------------------------


#New reviewer ID should be funder ID + recoding of revID

# Create a mapping of reviewer ID to new ID
# This assumes 'reviewer_id_fac' and 'funder_name_fac' are the columns in your dataset
mapping <- combined_dataset_02 %>%
  distinct(reviewer_id_fac, funder_name_fac) %>%
  group_by(funder_name_fac) %>%
  mutate(new_id = paste(funder_name_fac, row_number(), sample(100000:999999, size = n(), replace = TRUE), sep = "0")) %>%
  ungroup()

# Ensure the combination of reviewer_id_fac and funder_name_fac is unique in the mapping dataframe
mapping <- mapping %>%
  distinct(reviewer_id_fac, funder_name_fac, .keep_all = TRUE)

# Apply the mapping to the original dataframe
combined_dataset_03 <- combined_dataset_02 %>%
  left_join(mapping, by = c("reviewer_id_fac", "funder_name_fac")) %>%
  mutate(reviewer_id_anonymized_fac = new_id) %>%
  select(-new_id)


# CALCULATES AGE & REMOVES UNLIKELY ENTRIES ----------------------------------------------------------

# Adds column: Reviewer age at submittal
combined_dataset_04 <- combined_dataset_03 %>% 
  mutate(reviewer_age_int = as.numeric(ifelse(is.na(reviewer_birth_year_int), NA, application_submitted_year_int - reviewer_birth_year_int)))

# Count ages below 21 and above 100
count_extreme_ages <- combined_dataset_04 %>%
  filter(reviewer_age_int < 21 | reviewer_age_int > 100) %>%
  count()

print(paste("Number of unlikely reviewer ages (<21 and >100) removed: ", count_extreme_ages))

# Remove rows with ages below 21 and above 100
combined_dataset_05 <- combined_dataset_04 %>%
  filter(between(reviewer_age_int, 21, 100) | is.na(reviewer_age_int))


# ADDING  -------------------------------------------------------------


## Criteria logical  -------------------------------------------------------------


combined_dataset_05 <- combined_dataset_05 %>%
  mutate(
    all_criteria_present_log = case_when(
      !is.na(reviewer_criteria_score_excellence_int) & 
        !is.na(reviewer_criteria_score_implementation_int) & 
        !is.na(reviewer_criteria_score_impact_int) ~ TRUE,
      is.na(reviewer_criteria_score_excellence_int) & 
        is.na(reviewer_criteria_score_implementation_int) & 
        is.na(reviewer_criteria_score_impact_int) ~ NA,
      TRUE ~ FALSE
    )
  )


## Response variable 1: Share of reviewers of same gender -------------------------------------------------------------------------

# Adding response variables based on personal data that needs to be removed before making final data set and doing analyses

# Adds variable: Number of gender of reviewer of a particular review type per application
combined_dataset_06 <- combined_dataset_05 %>%
  group_by(application_id_anonymized_fac, review_type_fac) %>%
  mutate(application_count_reviewer_gender_int = as.integer(sum(!is.na(reviewer_gender_fac))))


# Adds variable: Share of female reviewers (for the same review type AND if there are more than one review of that type with a gender)
combined_dataset_07 <- combined_dataset_06 %>%
  group_by(application_id_anonymized_fac, review_type_fac) %>%
  mutate(share_female_num = as.numeric(ifelse(application_count_reviewer_gender_int < 2, NA, sum(reviewer_gender_fac == "female", na.rm = TRUE) / n())))


# Adds variable: Share of same gendered reviewers (for the same review type AND if there are more than one review of that type with a gender)
combined_dataset_08 <- combined_dataset_07 %>%
  group_by(application_id_anonymized_fac, review_type_fac) %>%
  mutate(EV1a_share_same_gender_num = ifelse(is.na(share_female_num), NA,
                                                    ifelse(share_female_num > 0.4999999, share_female_num,
                                                           ifelse(share_female_num < 0.5, 1 - share_female_num, NA))))


## Response variable 2: SD of reviewer ages -------------------------------------------------------------------------

# Adding response variables based on personal data that needs to be removed before making final data set and doing analyses

# Adds column: Number of birth years of reviewer of a particular review type per application
combined_dataset_09 <-combined_dataset_08 %>%
  group_by(application_id_anonymized_fac, review_type_fac) %>%
  mutate(application_count_reviewer_year_int = as.integer(sum(!is.na(reviewer_birth_year_int) & !is.infinite(reviewer_birth_year_int))))


# Adds column: SD of reviewers age (for the same review type AND if there are more than one review of that type and with birth year)
combined_dataset_10 <- combined_dataset_09 %>%
  group_by(application_id_anonymized_fac, review_type_fac) %>%
  mutate(EV1b_sd_rev_age_num = as.numeric(ifelse(application_count_reviewer_year_int < 2, NA, sd(reviewer_age_int, na.rm = T))))


## 3 Share of reviewers among 20 percent youngest -------------------------------------------------------------------------

# Calculate the 20th percentile of reviewer_age_int, ignoring NAs
percentile_20 <- quantile(combined_dataset_10$reviewer_age_int, probs = 0.2, na.rm = TRUE)

# Adds variable: Logical, if reviewer among 20 percent youngest = TRUE
combined_dataset_11 <- combined_dataset_10 %>%
  mutate(reviewer_age_is_youngest_20_percent_log = ifelse(is.na(reviewer_age_int), NA,
                                                          reviewer_age_int <= percentile_20))

# Adds variable: Share of reviewers among 20 percent youngest IF there are 2 or more with age per application and of same review type
combined_dataset_12 <- combined_dataset_11 %>%
  group_by(application_id_anonymized_fac, review_type_fac) %>%
  mutate(EV2_share_of_reviewers_among_youngest_20_percent_num = as.numeric(ifelse(application_count_reviewer_year_int < 2, NA, 
                                                                              mean(reviewer_age_is_youngest_20_percent_log, na.rm = T))))


# SUMMARY TABLES ----------------------------------------------------------


summary(combined_dataset_12)

## Count of entires per funder --------------------------------------


# Select relevant columns
selected_data <- combined_dataset_12 %>%
  select(funder_name_fac, 
         application_id_anonymized_fac, 
         reviewer_id_anonymized_fac, 
         reviewer_score_num, 
         EV4_application_sum_MNOK_num, 
         reviewer_age_int,
         reviewer_gender_fac)

# Create the summary table
summary_table <- selected_data %>%
  group_by(funder_name_fac) %>%
  summarise(
    count_funder_name_fac = sum(!is.na(funder_name_fac)),
    count_application_id_anonymized_fac = sum(!is.na(application_id_anonymized_fac)),
    count_reviewer_id_anonymized_fac = sum(!is.na(reviewer_id_anonymized_fac)),
    count_reviewer_score_num = sum(!is.na(reviewer_score_num)),
    count_application_sum_MNOK_num = sum(!is.na(EV4_application_sum_MNOK_num)),
    count_reviewer_age_int = sum(!is.na(reviewer_age_int)),
    count_reviewer_gender_fac = sum(!is.na(reviewer_gender_fac))
  )


# Create a separate row for the total counts
total_counts <- summary_table %>%
  summarise(
    funder_name_fac = "Total",
    count_funder_name_fac = sum(count_funder_name_fac),
    count_application_id_anonymized_fac = sum(count_application_id_anonymized_fac),
    count_reviewer_id_anonymized_fac = sum(count_reviewer_id_anonymized_fac),
    count_reviewer_score_num = sum(count_reviewer_score_num),
    count_application_sum_MNOK_num = sum(count_application_sum_MNOK_num),
    count_reviewer_age_int = sum(count_reviewer_age_int),
    count_reviewer_gender_fac = sum(count_reviewer_gender_fac),
  )

# Combine the summary table with the total counts
summary_table <- bind_rows(summary_table, total_counts)

# Render the table using DT
datatable(summary_table, extensions = 'Buttons', options = list(
  dom = 'Bfrtip',
  buttons = list(
    buttons = c('copy', 'csv', 'excel', 'pdf', 'print')
    )
  ),
  rownames = FALSE, 
  colnames = c("Funder", "Funder (n)", "AppIDs", "RevIDs", "Scores", "AppSum", "RevAge", "RevGender")) %>%
  formatStyle(
    columns = names(summary_table),
    fontFamily = 'Arial'
  ) %>%
  formatRound(
    columns = c("count_funder_name_fac",
                'count_application_id_anonymized_fac', 
                'count_reviewer_id_anonymized_fac', 
                'count_reviewer_score_num', 
                'count_application_sum_MNOK_num', 
                'count_reviewer_age_int',
                "count_reviewer_gender_fac"),
    digits = 0,
    mark = ' '
  )


## Count of uniques --------------------------------------


# REMOVING PERSONAL INFORMATION AND CRITERIA SCORES --------------------------------------------


combined_dataset_anonymized <- combined_dataset_12[, !names(combined_dataset_12) %in% 
                                                  c("reviewer_birth_year_int", 
                                                    "reviewer_age_int",
                                                    "reviewer_gender_fac",
                                                    "application_id_fac",
                                                    "application_count_reviewer_year_int",
                                                    "reviewer_age_is_youngest_20_percent_log",
                                                    "application_count_reviewer_gender_int",
                                                    "share_female_num",
                                                    "reviewer_id_fac",
                                                    "reviewer_criteria_score_excellence_int",
                                                    "reviewer_criteria_score_implementation_int",
                                                    "reviewer_criteria_score_impact_int",
                                                    "all_criteria_present_log")]


# CODE BOOK ----------------------------------------------------------

# Define descriptions for each variable

variable_descriptions <- c(
  "funder_name_fac" = "Name of the funder: CancerSociety, Dam, Kavli or NRC",
  "program_name_fac" = "Name of the funding program/scheme",
  "application_submitted_year_int" = "Which year the application was submitted in",
  "EV4_application_sum_MNOK_num" = "EV4: The application amount/grant sum requested in million Norwegian kroners (NOK)",
  "research_area_fac" = "The 7 research areas used by The Norwegian Research Council, more than one area can be chosen for each application/project",
  "reviewer_score_num" = "Each reviewer's total or average score for a particular application, on a scale from 1 (poor) to 7 (excellent)",
  "review_type_fac" = "Four types of reviews: depth_reviewer, external_expert, panel_member or panel_total",
  "application_id_anonymized_fac" = "Anonymized application ID. Produced in a random way and no key is available",
  "reviewer_id_anonymized_fac" = "Anonymized reviewer ID. Produced in a random way and no key is available",
  "EV1a_share_same_gender_num" = "EV1a: The share of reviewers of the same gender, per application and review type",
  "EV1b_sd_rev_age_num" = "EV1b: Standard deviation of the reviewers ages, per application and review type",
  "EV2_share_of_reviewers_among_youngest_20_percent_num" = "EV2: Share of reviewers among the 20 percent youngest reviewers in the data set, per application and review type"
)


# Create a function to generate the codebook with descriptions

create_code_book <- function(df, descriptions) {
  code_book <- data.frame(
    Variable = names(df),
    Description = descriptions,
    Data_Type = sapply(df, class),
    Number_of_Observations = sapply(df, function(x) sum(!is.na(x))),
    Number_of_Missing_Values = sapply(df, function(x) sum(is.na(x))),
    Number_of_Unique_Entries = sapply(df, function(x) length(unique(x))),
    Average = sapply(df, function(x) {
      if (is.numeric(x) || is.logical(x)) {
        mean(as.numeric(x), na.rm = TRUE)
      } else {
        NA
      }
    }),
    Minimum = sapply(df, function(x) {
      if (is.numeric(x) || is.logical(x)) {
        min(as.numeric(x), na.rm = TRUE)
      } else {
        NA
      }
    }),
    Median = sapply(df, function(x) {
      if (is.numeric(x) || is.logical(x)) {
        median(as.numeric(x), na.rm = TRUE)
      } else {
        NA
      }
    }),
    Maximum = sapply(df, function(x) {
      if (is.numeric(x) || is.logical(x)) {
        max(as.numeric(x), na.rm = TRUE)
      } else {
        NA
      }
    })
  )
  return(code_book)
}


# Apply the function to your dataset with descriptions
codebook_primary <- create_code_book(combined_dataset_anonymized, variable_descriptions)
