# Supplementary material for: Registered report protocol: Factors associated with inter-rater agreement in grant peer review
Source: PLoS One. 2025 May 30;20(5):e0322696. doi: 10.1371/journal.pone.0322696 (PMC12124745; doi:10.1371/journal.pone.0322696)
Supplement: S2 Script — This script describes the data exclusion, the production of the response variable, the remaining explanatory variables, removing of missing data, main analysis, sensitivity analyses and the production of the final codebook. (RMD) [file pone.0322696.s003.Rmd]

---
title: "Factors Associated with Agreement in Grant Peer Review"
author: "Jan-Ole Hesselberg"
date: "`r Sys.Date()`"
output: html_document
---


# 1 LIBRARIES 

```{r}

library(tidyverse)
library(rio)
library(lme4)
library(DT)


```


# 2 LOADING DATA AND STARTING DESCRIPTIVES


## 2.1 Loading

```{r}

setwd("/Users/jan-ole/Library/CloudStorage/OneDrive-StiftelsenDam/1 Projects DAM/001 PhD Inter-Rater Reliability in Grant Peer Review/Art 2 - PhD - Factors associated with agreement/Data and code/raw_data_for_analyses")

review_study_df <- import("review_study_excel_ 20241228_124252 .xlsx")

 
```

## 2.2 Starting descriptives 

```{r}
# Descriptive statistics to describe the starting point 

# Compute per-funder summaries
funder_summary_1 <- review_study_df %>%
  group_by(funder_name_fac) %>%
  summarize(
    num_programs = n_distinct(program_name_fac),
    num_applications = n_distinct(application_id_anonymized_fac),
    num_reviewers = n_distinct(reviewer_id_anonymized_fac),
    num_reviews = n(),
    avg_num_reviews = num_reviews/num_applications,
    avg_review_score = mean(reviewer_score_num, na.rm = TRUE),
    std_review_score = sd(reviewer_score_num, na.rm = TRUE),
    .groups = 'drop'
  )

print(funder_summary_1)

nrow(review_study_df)  

```


# 3 DATA EXCLUSION
Data exclusion as described in the Registered Report Protocol
Numbering corresponds with the numbering of the exclusions in the protocol


## 3.1 Removing entries related to unlikely reviewer ages

Removing ages below 21 and above 100 was done using a separate script. 
The reason is that reviewer age (in combination with other variables) might be used to identify the reviewer
Age was hence removed from the data set.
This is the code used for removing the unlikely reviewer ages:

    combined_dataset_04 <- combined_dataset_03 %>% mutate(reviewer_age_int = as.numeric(ifelse(is.na(reviewer_birth_year_int), NA, application_submitted_year_int - reviewer_birth_year_int)))
    combined_dataset_05 <- combined_dataset_04 %>% mutate(reviewer_age_int = if_else(reviewer_age_int < 21 | reviewer_age_int > 100, NA_integer_, reviewer_age_int))

4 entries were removed due to running this code

```{r}

num_unlikely_ages <- 4

``` 

## 3.2 Duplicate rows 

```{r}

  # Counts number of duplicate rows and stores the result
  num_duplicates <- review_study_df %>%
    duplicated() %>%
    sum()
  
num_duplicates

  # Removes duplicate rows
  review_study_df <- review_study_df %>%
    distinct()

nrow(review_study_df)  


```


## 3.3 Rows without review scores

```{r}

num_missing_scores <- sum(is.na(review_study_df$reviewer_score_num))
num_missing_scores

# Removes rows with missing scores
review_study_df <- review_study_df[!is.na(review_study_df$reviewer_score_num), ]


nrow(review_study_df)

```


## 3.4 Rows with impossible review scores (below 1 and above 7)

```{r}

  # Counts number of rows with impossible review scores and stores the result
  num_impossible_scores <- review_study_df %>%
  filter(!between(reviewer_score_num, 1, 7)) %>%
  nrow()

num_impossible_scores
  
  # Removes rows with impossible review scores
  review_study_df <- review_study_df %>%
  filter(between(reviewer_score_num, 1, 7))
  
nrow(review_study_df)  
  
```


## 3.5 Rows with missing application amounts

```{r}


num_missing_amounts <- sum(is.na(review_study_df$EV4_application_sum_MNOK_num))
num_missing_amounts


# Removes rows with missing application amounts
review_study_df <- review_study_df[!is.na(review_study_df$EV4_application_sum_MNOK_num), ]


nrow(review_study_df)

```


## 3.6 Rows with unlikely application amounts

```{r}

# Adds supporting variables: Average and max application amount of program 
review_study_df <- review_study_df %>%
    group_by(program_name_fac) %>%
    mutate(
      average_application_sum_per_program_num = mean(EV4_application_sum_MNOK_num, na.rm = T))

# Adds supporting variable
review_study_df$application_sum_over_max_num <- review_study_df$EV4_application_sum_MNOK_num / review_study_df$average_application_sum_per_program_num

 # Counts number of rows with application sums more than 10 times larger than average of program
    num_unlikely_amounts <- sum(review_study_df$application_sum_over_max_num > 10, na.rm = T)
    
    num_unlikely_amounts

# Removes rows with unlikely application amounts
review_study_df <- review_study_df[review_study_df$application_sum_over_max_num <= 10, ]

nrow(review_study_df)
    
```


## 3.7 Rows with only one review of a particular review type per application

```{r}
    
  # Adds supporting variable: Number of reviews of a particular review type per application
  review_study_df <- review_study_df %>%
    group_by(application_id_anonymized_fac, review_type_fac) %>%
    mutate(application_count_reviews_per_type_int = as.integer(sum(!is.na(reviewer_score_num) & !is.infinite(reviewer_score_num))))
  
  # Counts number of rows with only one review of a particular review type per application and stores the result
    num_single_review <- sum(review_study_df$application_count_reviews_per_type_int == 1)
  
    num_single_review
    
  # Removes rows with only one review of a particular review type per application
  review_study_df <- review_study_df %>%
    filter(application_count_reviews_per_type_int != 1)
  
nrow(review_study_df)
  
```

## 3.8 Rows related to programs with only one application

```{r}

  # Adds supporting variable: Count of unique application IDs within each call
  review_study_df <- review_study_df %>%
    group_by(program_name_fac) %>%
    mutate(application_count_per_program_int = n_distinct(application_id_anonymized_fac))
  
  # Counts the number of entries related to calls with only one application and stores the result
    num_single_program <- sum(review_study_df$application_count_per_program_int < 20)
    
    num_single_program

  # Removes entries related to calls with only one application
  review_study_df <- review_study_df %>%
    filter(application_count_per_program_int >= 20)

nrow(review_study_df)

```

## 3.9 Data exclusion table

```{r}
  
  # Count number of rows in data frame after data exclusion
  num_rows_review_study <- nrow(review_study_df)
  
  
  # Create a table (data frame)
  table_data_exclusion <- data.frame(
    Step = c("1: Unlikely ages", "2: Duplicates", "3: Missing review scores", "4: Impossible Scores (<1 or >7)", "4: Missing application amounts", "5: Unlikely application amounts", "6: Single Reviews", "7: Calls w/single applications", "Entries left in data frame"),
    Count = c(num_unlikely_ages,
              num_duplicates, 
              num_missing_scores,
              num_impossible_scores, 
              num_missing_amounts,
              num_unlikely_amounts,
              num_single_review, 
              num_single_program,
              num_rows_review_study)
  )
  
  # Print the table
  print(table_data_exclusion)
```

# 4 RESPONSE VARIABLE

```{r}

  # Adds column: Mean application score (for the same review type AND if there are more than one review of that type with a score)
  review_study_df <- review_study_df %>%
    group_by(application_id_anonymized_fac, review_type_fac) %>%
    mutate(review_application_mean_score_num = as.numeric(ifelse(is.na(application_count_reviews_per_type_int | application_count_reviews_per_type_int < 2), NA, 
                                                                 mean(reviewer_score_num, na.rm = T))))
  
  
  # Adds column: The deviation from the mean score (of that review type)
  review_study_df <- review_study_df %>%
    mutate(RV_review_deviation_from_mean_num = abs(review_application_mean_score_num - reviewer_score_num))
  
  
```


# 5 EXPLORATORY VARIABLES

The explanatory variables described in the Registered Report Protocol.
The numbering corresponds with the numbering of the research questions and the explanatory variables in the protocol

## 5.1a Share of reviewers of same gender

  # Share of same gender was calculated using a separate script. 
  # The reason is that reviewer gender is needed to calculate the variable, and that gender (in combination with other variables) might be used to identify the reviewer
  # Gender was hence removed from the data set after calculating the SD
  # This is the code used for calculating the variable:
    #combined_dataset <- combined_dataset %>% group_by(application_id_anonymized_fac, review_type_fac) %>% mutate(application_count_reviewer_gender_int = as.integer(sum(reviewer_gender_fac == "male" | reviewer_gender_fac == "female")))
    #combined_dataset <- combined_dataset %>% group_by(application_id_anonymized_fac, review_type_fac) %>% mutate(share_female_num = as.numeric(ifelse(application_count_reviewer_gender_int < 2 | is.na(application_count_reviewer_gender_int), NA, sum(reviewer_gender_fac == "female", na.rm = TRUE) / n())))
    #combined_dataset <- combined_dataset %>% group_by(application_id_anonymized_fac, review_type_fac) %>% mutate(EV1a_share_same_gender_num = ifelse(is.na(share_female_num), NA, ifelse(share_female_num > 0.4999999, share_female_num, ifelse(share_female_num < 0.5, 1 - share_female_num, NA))))
    
  


## 5.1b SD of reviewer ages

  # SD of reviewer ages was calculated using a separate script. 
  # The reason is that reviewer birth year is needed to calculate the age, and that age and birth year can be used to identify the reviewer (in combination with other variabes, like gender year of review, funder)
  # Birth year and age was hence removed from the data set after calculating the SD
  # This is the code used for calculating the variable:
    #combined_dataset <-combined_dataset %>% group_by(application_id_anonymized_fac, review_type_fac) %>% mutate(application_count_reviewer_year_int = as.integer(sum(!is.na(reviewer_birth_year_int) & !is.infinite(reviewer_birth_year_int))))
    #combined_dataset <- combined_dataset %>% mutate(reviewer_age_num = as.numeric(ifelse(is.na(reviewer_birth_year_int), NA, application_submitted_year_int - reviewer_birth_year_int)))
    #combined_dataset <- combined_dataset %>% group_by(application_id_anonymized_fac, review_type_fac) %>% mutate(EV1b_sd_rev_age_num = as.numeric(ifelse(application_count_reviewer_year_int < 2, NA, sd(reviewer_age_num, na.rm = T))))
  


## 5.2 Share of reviewers among 20 percent youngest

  # Because personal data (the reviewers birth year and age) had to be removed, this variable was calculated in a separate script
  # This is the code that was used:
      #percentile_20 <- quantile(combined_dataset$reviewer_age_num, probs = 0.2, na.rm = TRUE)
      #combined_dataset <- combined_dataset %>% mutate(reviewer_age_is_youngest_20_percent_log = ifelse(is.na(reviewer_age_num), NA,reviewer_age_num <= percentile_20))
      #combined_dataset <- combined_dataset %>% group_by(application_id_anonymized_fac, review_type_fac) %>% mutate(EV2_share_of_reviewers_among_youngest_20_percent_num = as.numeric(ifelse(application_count_reviewer_year_int < 2, NA, mean(reviewer_age_is_youngest_20_percent_log, na.rm = T))))


## 5.3 Research area

```{r}

  # Adds logical columns for research area (research_area_fac) 
  review_study_df <- review_study_df %>% 
    mutate(EV3a_research_area_humanities_log = ifelse(is.na(research_area_fac), NA, 
                                                 ifelse(grepl("Humaniora", research_area_fac), TRUE, 
                                                        FALSE)),
           EV3b_research_area_socialsci_log = ifelse(is.na(research_area_fac), NA, 
                                                ifelse(grepl("Samfunnsvitenskap", research_area_fac), TRUE, 
                                                       FALSE)),
           EV3c_research_area_tech_log = ifelse(is.na(research_area_fac), NA, 
                                           ifelse(grepl("Teknologi", research_area_fac), TRUE, 
                                                  FALSE)),
           EV3d_research_area_medhealth_log = ifelse(is.na(research_area_fac), NA, 
                                                ifelse(grepl("Medisin og helsefag", research_area_fac), TRUE, 
                                                       FALSE)),
           EV3e_research_area_mathnatural_log = ifelse(is.na(research_area_fac), NA, 
                                                  ifelse(grepl("Matematikk og naturvitenskap", research_area_fac), TRUE, 
                                                         FALSE)),
           EV3f_research_area_agrifish_log = ifelse(is.na(research_area_fac), NA, 
                                               ifelse(grepl("Landbruks- og fiskerifag", research_area_fac), TRUE, 
                                                      FALSE)),
           EV3g_research_area_other_log = ifelse(is.na(research_area_fac), NA, 
                                            ifelse(grepl("Annet", research_area_fac), TRUE, 
                                                   FALSE)))
  
``` 
  

## 5.4 Application Sum

already a part of the data set -> EV4_application_sum_MNOK_num


## 5.5 Coefficient of variation in application sum of program 

```{r}

  # Adds variable: SD divided by average application sum - coefficient of variation (CV)
  review_study_df <- review_study_df %>%
    group_by(program_name_fac) %>%
    mutate(EV5_program_cv_application_sum_num = as.numeric(sd(EV4_application_sum_MNOK_num, na.rm = TRUE)/mean(EV4_application_sum_MNOK_num, na.rm = TRUE)))
  

```


## 5.6 Review depth
  
```{r}


  review_study_df <- review_study_df %>%
    mutate(EV6_in_depth_review_log = ifelse(review_type_fac == "external_expert" | review_type_fac == "depth_reviewer", TRUE, 
                                        ifelse(review_type_fac == "panel_member", FALSE, NA)))
```  

## 5.7 Reviewer expertise 

```{r}

  review_study_df <- review_study_df %>%
    mutate(EV7_expert_review_log = ifelse(review_type_fac == "external_expert", TRUE, 
                                        ifelse(review_type_fac == "panel_member" | review_type_fac == "depth_reviewer", FALSE, NA)))
  
```


## 5.8 Year of submittal

```{r}

  review_study_df <- review_study_df %>%
    mutate(EV8_year_of_submittal_int =  application_submitted_year_int-2000)
  
```
  


# 6 SUPPORTING VARIABLES 

# Adding "nice to have" variables that are not needed for the analyses

## 6.1 All explanatory variables present 

```{r}

  # Logical variable that shows if all the explanatory variables are present or not
  
  review_study_df <- review_study_df %>%
    mutate(
      all_explanatory_variables_present_log = case_when(
        !is.na(EV1a_share_same_gender_num) & 
          !is.na(EV1b_sd_rev_age_num) & 
          !is.na(EV2_share_of_reviewers_among_youngest_20_percent_num) & 
          !is.na(research_area_fac) &
          !is.na(EV4_application_sum_MNOK_num) & 
          !is.na(EV6_in_depth_review_log) & 
          !is.na(EV7_expert_review_log) ~ TRUE,
        is.na(EV1a_share_same_gender_num) & 
          is.na(EV1b_sd_rev_age_num) & 
          is.na(EV2_share_of_reviewers_among_youngest_20_percent_num) & 
          is.na(research_area_fac) &
          is.na(EV4_application_sum_MNOK_num) & 
          is.na(EV6_in_depth_review_log) & 
          is.na(EV7_expert_review_log) ~ NA,
        TRUE ~ FALSE
      )
    )
```  


## 6.2 Count of applications per funder 

```{r}
 
  # Add count of applications per funder 
  
  review_study_df <- review_study_df %>%
    group_by(funder_name_fac) %>%
    mutate(applications_per_funder_int = n_distinct(application_id_anonymized_fac)) %>%
    ungroup()
  
```  
  

# 7 ENSURING CORRECT DATA TYPE 

```{r}

  # Making sure all variables are right data type
  
  review_study_df <- review_study_df %>% 
    mutate(across(ends_with("_fac"), as.factor),
           across(ends_with("_num"), as.numeric),
           across(ends_with("_int"), as.integer))
  
  # saving data set before missing is removed in next step
  review_study_df_incl_missing <- review_study_df

```
  
# 8 MISSING DATA 


## 8.1 Counts of missing 

```{r}
  
  # Count and print number of rows
  num_rows_before_missing_removed <- nrow(review_study_df)
  num_rows_before_missing_removed
  
  # Count and print number rows with one or more missing values
  num_missing_rows <- sum(rowSums(is.na(review_study_df)) > 0)
  num_missing_rows
  
  # Calculate how many rows there should be after removing missing 
  num_should_be_left <- num_rows_before_missing_removed - num_missing_rows
  
  
  
  
  # Descriptive statistics per funder including number of missing 
  
  # Compute per-funder summaries
  funder_summary_2 <- review_study_df %>%
    group_by(funder_name_fac) %>%
    summarize(
      num_programs = n_distinct(program_name_fac),
      num_applications = n_distinct(application_id_anonymized_fac),
      num_reviewers = n_distinct(reviewer_id_anonymized_fac),
      num_reviews = n(),
      avg_review_score = mean(reviewer_score_num, na.rm = TRUE),
      std_review_score = sd(reviewer_score_num, na.rm = TRUE),
      avg_deviation = mean(RV_review_deviation_from_mean_num, na.rm = TRUE),
      avg_deviation_sd = sd(RV_review_deviation_from_mean_num, na.rm = TRUE),
      num_missing = sum(rowSums(is.na(review_study_df)) > 0),
      .groups = 'drop'
    )
  
  print(funder_summary_2)
  
```
  
  
  
## 8.2 Remove missing

```{r}

  # In accordance with the protocol all missing variables are removed
  
  review_study_df_missing_removed <- na.omit(review_study_df)
  
  # Count new number of rows
  nrow(review_study_df_missing_removed)
  
```
  

  

# 9 MAIN ANALYSIS 

The data has a cross-classified structure with the following important properties at different levels:
Level 4 - Funder. Four different funders with different programs.
Level 3 - Programs are exclusive to funders. 
Level 2a - Applications are exclusive to calls. They are all reviewed by at least two reviewers but might be reviewed by anywhere from two to nine reviewers.
Level 1 - Agreement score 
Level 2b - Reviewers are exclusive to funders, but might operate under more than one program or call. In addition, they might review more than one application, sometimes more than a hundred

```{r}
 
  
library(lmerTest)
library(lme4)

  # Model 1, including all explanatory variables
  mod1 <- lmer(
    formula = 
      RV_review_deviation_from_mean_num ~ 
      EV1a_share_same_gender_num + #Explanatory variable (EV) 1a
      EV1b_sd_rev_age_num + 
      EV2_share_of_reviewers_among_youngest_20_percent_num + 
      EV3a_research_area_humanities_log + 
      EV3b_research_area_socialsci_log + 
      EV3c_research_area_tech_log + 
      EV3d_research_area_medhealth_log + 
      EV3e_research_area_mathnatural_log + 
      EV3f_research_area_agrifish_log + 
      EV3g_research_area_other_log + 
      EV4_application_sum_MNOK_num +
      EV5_program_cv_application_sum_num + 
      EV6_in_depth_review_log + 
      EV7_expert_review_log + 
      EV8_year_of_submittal_int +
      (1 | application_id_anonymized_fac / program_name_fac / funder_name_fac) + 
      (1 | reviewer_id_anonymized_fac),
    data = review_study_df_missing_removed
  )
  
  summary(mod1)
 
  # 3) Get the summary, which now includes approximate p-values using lmerTest
  sum_mod1 <- summary(mod1)
  sum_mod1

# 4) Extract the p-values for fixed effects
pvals <- sum_mod1$coefficients[, "Pr(>|t|)"]

# 5) Apply Benjamini-Hochberg correction
pvals_bh <- p.adjust(pvals, method = "BH")

# 6) Compare original vs. BH-adjusted p-values
data.frame(
  Estimate    = sum_mod1$coefficients[, "Estimate"],
  "Original p" = pvals,
  "BH-adjusted p" = pvals_bh
)
  
```
  


# 10 SENSITIVITY ANALYSES


## 10.1 Regression for each explanatory variable on data set including missing

```{r}

# Define a named vector of explanatory variables
explanatory_vars <- c(
  "EV1a_share_same_gender_num",
  "EV1b_sd_rev_age_num",
  "EV2_share_of_reviewers_among_youngest_20_percent_num",
  "EV3a_research_area_humanities_log",
  "EV3b_research_area_socialsci_log",
  "EV3c_research_area_tech_log",
  "EV3d_research_area_medhealth_log",
  "EV3e_research_area_mathnatural_log",
  "EV3f_research_area_agrifish_log",
  "EV3g_research_area_other_log",
  "EV4_application_sum_MNOK_num",
  "EV5_program_cv_application_sum_num",
  "EV6_in_depth_review_log",
  "EV7_expert_review_log",
  "EV8_year_of_submittal_int"
)

# Run regressions and store models in a list
reg_models <- lapply(explanatory_vars, function(var) {
  formula <- as.formula(paste("RV_review_deviation_from_mean_num ~", var))
  lm(formula, data = review_study_df_incl_missing)
})

# Extract N, Coefficients, P-values, and R-squared for each model
reg_results <- data.frame(
  Variable = explanatory_vars,
  N_Observations = sapply(reg_models, nobs),
  Coefficient = sapply(reg_models, function(model) round(coef(model)[2], 3)),
  P_value = sapply(reg_models, function(model) round(summary(model)$coefficients[2, 4], 3)),
  R_squared = sapply(reg_models, function(model) round(summary(model)$r.squared, 3))
)

# Print the results
print(reg_results)


```


# 11 EXPLORATORY ANALYSES 

## 11.1 Differences between funders 


```{r}

# Fit the ANOVA model
anova_funders <- aov(RV_review_deviation_from_mean_num ~ funder_name_fac, data = review_study_df_missing_removed)

# View the ANOVA summary
summary(anova_funders)

# If the ANOVA is significant, we will run a post-hoc test
TukeyHSD(anova_funders)

```

```{r}

ggplot(data = review_study_df_missing_removed, 
       aes(x = funder_name_fac, y = RV_review_deviation_from_mean_num, fill = funder_name_fac)) +
  geom_boxplot() +
  # Add a black dot at the mean
  stat_summary(fun = mean, geom = "point", 
               shape = 19, size = 2, color = "black") +
  # Add a text label showing the mean to two decimals above the dot
  stat_summary(fun.data = function(x) data.frame(y = mean(x),
                                                 label = sprintf("%.2f", mean(x))),
               geom = "text", 
               vjust = -0.7, # Move the text slightly above the dot
               color = "black") +
  labs(title = "Boxplot of Review Deviation Scores by Funder",
       x = "Funder",
       y = "Review Deviation from Mean") +
  scale_fill_brewer(palette = "Set3") +
  theme_minimal()

```

  
# 12 DESCRIPTIVES
  
We will include a table with a row for each of the four funders containing:
* the number of applications, 
* no of reviews, 
* no of reviewers
* average numbers of reviews
* average review score
* SD of review scores 
* the average deviation
* the SD of the average deviation
* the intraclass correlation, single measure - ICC (1,1)
* the intraclass correlation, average measure - ICC (1,k) 
  
  
  
## 12.1 Descriptives per funder

  
```{r}


# Compute per-funder summaries
  funder_summary_3 <- review_study_df_missing_removed %>%
    group_by(funder_name_fac) %>%
    summarize(
      num_programs = n_distinct(program_name_fac),
      num_applications = n_distinct(application_id_anonymized_fac),
      num_reviewers = n_distinct(reviewer_id_anonymized_fac),
      num_reviews = n(),
      avg_num_reviews = num_reviews/num_applications,
      avg_review_score = mean(reviewer_score_num, na.rm = TRUE),
      std_review_score = sd(reviewer_score_num, na.rm = TRUE),
      avg_deviation = mean(RV_review_deviation_from_mean_num, na.rm = TRUE),
      avg_deviation_sd = sd(RV_review_deviation_from_mean_num, na.rm = TRUE),
      num_missing = sum(rowSums(is.na(review_study_df)) > 0),
      .groups = 'drop'
    )


  funder_summary_3


```


## 12.2 Intraclass correlations (ICCs) per funder

```{r}

# Function to calculate ICCs for a given funder
compute_icc <- function(funder_name, data) {
  # Filter data for the specific funder
  df_funder <- data %>%
    filter(funder_name_fac == funder_name) %>%
    select(application_id_anonymized_fac, reviewer_score_num)
  
  # Random intercept model
  mod_funder <- lmer(reviewer_score_num ~ 1 + (1 | application_id_anonymized_fac), data = df_funder)
  
  # Extract variance components
  var_comp <- as.data.frame(VarCorr(mod_funder))
  var_app <- var_comp$vcov[var_comp$grp == "application_id_anonymized_fac"]
  var_res <- var_comp$vcov[var_comp$grp == "Residual"]
  
  # Compute ICC(1,1)
  icc11 <- var_app / (var_app + var_res)
  
  # Calculate the average number of reviews per application
  avg_reviews <- data %>%
    filter(funder_name_fac == funder_name) %>%
    group_by(application_id_anonymized_fac) %>%
    summarise(num_reviews = n()) %>%
    summarise(avg_reviews = mean(num_reviews, na.rm = TRUE)) %>%
    pull(avg_reviews)
  
  # Compute ICC(1,k)
  icc1k <- (avg_reviews * icc11) / (1 + (avg_reviews - 1) * icc11)
  
  # Return results
  list(
    funder = funder_name,
    icc11 = icc11,
    icc1k = icc1k
  )
}

# List of funders
funders <- c("CancerSociety", "Dam", "Kavli", "NRC") # Replace with actual funder names

# Compute ICCs for all funders
results <- lapply(funders, compute_icc, data = review_study_df_missing_removed)

# Convert results to a data frame
results_df <- do.call(rbind, lapply(results, as.data.frame))

# Display the results as a table
results_table <- results_df %>%
  rename(
    Funder = funder,
    `ICC(1,1)` = icc11,
    `ICC(1,k)` = icc1k
  )

# Assuming funder_summary_3 exists as a data frame with a column for funders
# Ensure the funder column names match
funder_summary_3 <- funder_summary_3 %>%
  rename(Funder = funder_name_fac) # Replace 'funder_column_name' with the actual column name in your table

# Merge the two tables
funder_summary_3_with_icc <- funder_summary_3 %>%
  left_join(results_table, by = "Funder")

# View the updated table
print(funder_summary_3_with_icc)

```

  
# 13 CODE BOOK 


```{r}

  
  # Variable descriptions 
  var_descriptions_final <- c(
    "funder_name_fac" = "Name of the funder: CancerSociety, Dam, Kavli or NRC",
    "program_name_fac" = "Name of the funding program/scheme",
    "application_submitted_year_int" = "Which year the application was submitted in",
    "EV4_application_sum_MNOK_num" = "EV4 The application amount/grant sum requested in million Norwegian kroners (NOK)",
    "research_area_fac" = "The 7 research areas used by The Norwegian Research Council, more than one area can be chosen for each application/project",
    "reviewer_score_num" = "Each reviewer's total or average score for a particular application, on a scale from 1 (poor) to 7 (excellent)",
    "review_type_fac" = "Four types of reviews: depth_reviewer, external_expert, panel_member or panel_total",
    "application_id_anonymized_fac" = "Anonymized application ID. Produced in a random way and no key is available",
    "reviewer_id_anonymized_fac" = "Anonymized reviewer ID. Produced in a random way and no key is available",
    "EV1a_share_same_gender_num" = "EV1a: The share of reviewers of the same gender, per application and review type",
    "EV1b_sd_rev_age_num" = "EV1b: Standard deviation of the reviewers ages, per application and review type",
    "EV2_share_of_reviewers_among_youngest_20_percent_num" = "EV2: Share of reviewers among the 20 percent youngest reviewers in the data set, per application and review type",
    "average_application_sum_per_program_num" = "Average application amount of program",
    "application_sum_over_max_num" = "Application amount divided by average application amount of program (should be max 10)",
    "application_count_reviews_per_type_int" = "Number of reviews of the review type",
    "application_count_per_program_int" = "Number of applications in the funding program",
    "review_application_mean_score_num" = "Mean score of the review type of the application",
    "RV_review_deviation_from_mean_num" = "RESPONSE VARIABLE: The deviation from the mean score of the review type",
    "EV3a_research_area_humanities_log" = "EV3a: If the applicant has checked the box for Humanities under Research Area",
    "EV3b_research_area_socialsci_log" = "EV3b: If the applicant has checked the box for Social sciences under Research Area",
    "EV3c_research_area_tech_log" = "EV3c: If the applicant has checked the box for Techonolgy under Research Area",
    "EV3d_research_area_medhealth_log" = "EV3d: If the applicant has checked the box for Medicine and health sciences under Research Area",
    "EV3e_research_area_mathnatural_log" = "EV3e: If the applicant has checked the box for Math and natural sciences under Research Area",
    "EV3f_research_area_agrifish_log" = "EV3f: If the applicant has checked the box for Agriculture and fish under Research Area",
    "EV3g_research_area_other_log" = "EV3g: If the applicant has checked the box for Other under Research Area",
    "EV5_program_cv_application_sum_num" = "EV5: The coefficient of variation (CV) of the funding program",
    "EV6_in_depth_review_log" = "EV6: If the review was in-depth or not",
    "EV7_expert_review_log" = "EV7: If the review was an expert review or not",
    "EV8_year_of_submittal_int" = "EV8: The year the application was submitted (13-24)",
    "all_explanatory_variables_present_log" = "If all explanatory variables are present or not",
    "applications_per_funder_int" = "Number of applications per funder"
  )


create_code_book <- function(df, descriptions) {
  code_book <- data.frame(
    Variable = names(df),
    Description = descriptions,
    Data_Type = sapply(df, class),
    Number_of_Observations = sapply(df, function(x) sum(!is.na(x))),
    Number_of_Missing_Values = sapply(df, function(x) sum(is.na(x))),
    Number_of_Unique_Entries = sapply(df, function(x) length(unique(x))),
    Average = sapply(df, function(x) {
      if (is.numeric(x) || is.logical(x)) {
        mean(as.numeric(x), na.rm = TRUE)
      } else {
        NA
      }
    }),
    Minimum = sapply(df, function(x) {
      if (is.numeric(x) || is.logical(x)) {
        min(as.numeric(x), na.rm = TRUE)
      } else {
        NA
      }
    }),
    Median = sapply(df, function(x) {
      if (is.numeric(x) || is.logical(x)) {
        median(as.numeric(x), na.rm = TRUE)
      } else {
        NA
      }
    }),
    Maximum = sapply(df, function(x) {
      if (is.numeric(x) || is.logical(x)) {
        max(as.numeric(x), na.rm = TRUE)
      } else {
        NA
      }
    })
  )
  return(code_book)
}

  

# Create the code book
  codebook_final <- create_code_book(review_study_df, var_descriptions_final)
  


```
